# Supplementary material for: Clinical Implications of Point-of-Care Measurement of Adalimumab Concentration and Anti-Adalimumab Antibodies in Patients with Rheumatoid Arthritis and Ankylosing Spondylitis
Source: Int J Mol Sci. 2025 Sep 8;26(17):8741. doi: 10.3390/ijms26178741 (PMC12428896; doi:10.3390/ijms26178741)
Supplement: Supplementary file 1 [file ijms-26-08741-s001.zip]

Archive with 1 entries (1 files):
- ijms-3813424-supplementary.pdf
